# Supplementary material for: The Psychological Experience of COVID-19 Vaccination and Its Impact on the Willingness to Receive Booster Vaccines among the Chinese Population: Evidence from a National Cross-Sectional Study
Source: Int J Environ Res Public Health. 2022 Apr 29;19(9):5464. doi: 10.3390/ijerph19095464 (PMC9100074; doi:10.3390/ijerph19095464)
Supplement: Supplementary file 1 [file ijerph-19-05464-s001.zip]

Archive with 1 entries (1 files):
- ijerph-1658444-supplementary.pdf
